# Supplementary material for: Closing the Gap between the Auditory Nerve and Cochlear Implant Electrodes: Which Neurotrophin Cocktail Performs Best for Axonal Outgrowth and Is Electrical Stimulation Beneficial?
Source: Int J Mol Sci. 2023 Jan 19;24(3):2013. doi: 10.3390/ijms24032013 (PMC9916558; doi:10.3390/ijms24032013)
Supplement: Supplementary file 1 [file ijms-24-02013-s001.zip]

Archive with 2 entries (2 files):
- ijms-2098138-suppl-FigureS1.pdf
- Supplementary video.mp4
